# Supplementary material for: De novo KCNK4 variant caused epilepsy with febrile seizures plus, neurodevelopmental abnormalities, and hypertrichosis
Source: Front Genet. 2025 Mar 31;16:1499716. doi: 10.3389/fgene.2025.1499716 (PMC11994672; doi:10.3389/fgene.2025.1499716)
Supplement: Supplementary file 1 [file Table1.xlsx]

## Sheet: B, LB variants
gnomAD ID	Chromosome	Position	rsIDs	Reference	Alternate	Source	Filters - exomes	Filters - genomes	Transcript	HGVS Consequence	Protein Consequence	Transcript Consequence	VEP Annotation	ClinVar Clinical Significance	ClinVar Variation ID	Flags	Allele Count	Allele Number	Allele Frequency	Homozygote Count	Hemizygote Count	Filters - joint	GroupMax FAF group	GroupMax FAF frequency	cadd	revel_max	spliceai_ds_max	pangolin_largest_ds	phylop	sift_max	polyphen_max	Allele Count African/African American	Allele Number African/African American	Homozygote Count African/African American	Hemizygote Count African/African American	Allele Count Admixed American	Allele Number Admixed American	Homozygote Count Admixed American	Hemizygote Count Admixed American	Allele Count Ashkenazi Jewish	Allele Number Ashkenazi Jewish	Homozygote Count Ashkenazi Jewish	Hemizygote Count Ashkenazi Jewish	Allele Count East Asian	Allele Number East Asian	Homozygote Count East Asian	Hemizygote Count East Asian	Allele Count European (Finnish)	Allele Number European (Finnish)
11-64293181-G-C	11	64293181	rs779639783	G	C	gnomAD Exomes,gnomAD Genomes	PASS	PASS	ENST00000422670.7	p.Asp55His	p.Asp55His	c.163G>C	missense_variant	Likely benign	1623414		68	1484954	4.57927e-05	0	0	PASS	nfe	2.62e-06	15.6	0.016	0	0.01	2.88	0.09	0.031	0	70458	0	0	1	42106	0	0	55	25336	0	0	0	38692	0	0	0	57834
11-64293194-G-C	11	64293194	rs574534061	G	C	gnomAD Exomes,gnomAD Genomes	PASS	PASS	ENST00000422670.7	p.Gly59Ala	p.Gly59Ala	c.176G>C	missense_variant	Likely benign	1562369		67	1471282	4.55385e-05	0	0	PASS	sas	0.00069323	21.7	0.04	0	0	2.3	0.28	0.007	2	70128	0	0	0	40756	0	0	0	24414	0	0	0	38244	0	0	0	57272
11-64297504-C-T	11	64297504	rs750470775	C	T	gnomAD Exomes,gnomAD Genomes	PASS	PASS	ENST00000422670.7	p.Ser171Leu	p.Ser171Leu	c.512C>T	missense_variant	Likely benign	1919414		37	1614020	2.29241e-05	0	0	PASS	eas	0.00036805	22.9	0.249	0.01	-0.02	8.85	0	0.104	1	74906	0	0	0	59998	0	0	0	29604	0	0	24	44892	0	0	0	64034
11-64297560-G-A	11	64297560	rs749304901	G	A	gnomAD Exomes	PASS	NA	ENST00000422670.7	p.Val190Met	p.Val190Met	c.568G>A	missense_variant	Likely benign	1937144		13	1614176	8.05364e-06	0	0	PASS	sas	8.75e-06	24.4	0.225	0	-0.02	4.88	0	0.833	0	75042	0	0	1	60018	0	0	0	29606	0	0	0	44884	0	0	0	64028
11-64297629-G-A	11	64297629	rs200599852	G	A	gnomAD Exomes,gnomAD Genomes	PASS	PASS	ENST00000422670.7	p.Val213Met	p.Val213Met	c.637G>A	missense_variant	Likely benign	1595786		173	1611566	0.000107349	0	0	PASS	nfe	8.604e-05	27.5	0.433	0	-0.01	8.76	0	0.977	5	74874	0	0	1	59916	0	0	33	29562	0	0	2	44794	0	0	1	63982
11-64293146-G-T	11	64293146	rs150371580	G	T	gnomAD Exomes,gnomAD Genomes	PASS	PASS	ENST00000422670.7	p.Arg43Leu	p.Arg43Leu	c.128G>T	missense_variant	Benign/Likely benign	1523653		970	1536136	0.000631455	2	0	PASS	amr	0.00078099	21.1	0.137	0	0.01	4.87	0.05	0.024	8	72506	0	0	49	48748	0	0	0	27982	0	0	1	40352	0	0	0	59120
11-64299638-C-T	11	64299638	rs201234773	C	T	gnomAD Exomes,gnomAD Genomes	PASS	PASS	ENST00000422670.7	p.Pro365Leu	p.Pro365Leu	c.1094C>T	missense_variant	Benign/Likely benign	1570699		2996	1607216	0.00186409	19	0	PASS	nfe	0.00177765	17.3	0.016	0	0.03	4.08	0.17	0.015	8	74440	0	0	15	59310	0	0	122	29362	0	0	0	44504	0	0	579	62244
11-64299694-G-A	11	64299694	rs572055265	G	A	gnomAD Exomes,gnomAD Genomes	PASS	PASS	ENST00000422670.7	p.Gly384Arg	p.Gly384Arg	c.1150G>A	missense_variant	Benign/Likely benign	1635353		1026	1566968	0.000654768	9	0	PASS	nfe	7.887e-05	24.1	0.034	0	0	3.71	0.05	0.003	1	74350	0	0	0	53668	0	0	0	28870	0	0	0	42832	0	0	871	54538
11-64297608-G-A	11	64297608	rs754291160	G	A	gnomAD Exomes,gnomAD Genomes	PASS	PASS	ENST00000422670.7	p.Val206Ile	p.Val206Ile	c.616G>A	missense_variant	Benign	1599015		149	1613828	9.23271e-05	1	0	PASS	amr	0.00197228	23.5	0.102	0	-0.01	6.99	0.03	0.199	2	74896	0	0	137	59996	1	0	0	29606	0	0	1	44886	0	0	0	64002
11-64299527-C-T	11	64299527	rs953778	C	T	gnomAD Exomes,gnomAD Genomes	PASS	PASS	ENST00000422670.7	p.Pro328Leu	p.Pro328Leu	c.983C>T	missense_variant	Benign	1223478		264949	1609580	0.164608	26460	0	PASS	eas	0.51672	18.2	0.069	0	0	4.11	0.08	0.003	15902	74404	1704	0	19855	59840	3497	0	4870	29492	407	0	23237	44486	6122	0	9878	62368
[truncated: 22 more columns]

## Sheet: VUS
gnomAD ID	Chromosome	Position	rsIDs	Reference	Alternate	Source	Filters - exomes	Filters - genomes	Transcript	HGVS Consequence	Protein Consequence	Transcript Consequence	VEP Annotation	ClinVar Clinical Significance	ClinVar Variation ID	Flags	Allele Count	Allele Number	Allele Frequency	Homozygote Count	Hemizygote Count	Filters - joint	GroupMax FAF group	GroupMax FAF frequency	cadd	revel_max	spliceai_ds_max	pangolin_largest_ds	phylop	sift_max	polyphen_max	Allele Count African/African American	Allele Number African/African American	Homozygote Count African/African American	Hemizygote Count African/African American	Allele Count Admixed American	Allele Number Admixed American	Homozygote Count Admixed American	Hemizygote Count Admixed American	Allele Count Ashkenazi Jewish	Allele Number Ashkenazi Jewish	Homozygote Count Ashkenazi Jewish	Hemizygote Count Ashkenazi Jewish	Allele Count East Asian	Allele Number East Asian	Homozygote Count East Asian	Hemizygote Count East Asian	Allele Count European (Finnish)	Allele Number European (Finnish)
11-64293023-G-A	11	64293023	rs867555217	G	A	gnomAD Exomes,gnomAD Genomes	PASS	PASS	ENST00000422670.7	p.Arg2His	p.Arg2His	c.5G>A	missense_variant	Uncertain significance	2778395		5	1545040	3.23616e-06	0	0	PASS	amr	1.572e-05	24.4	0.125	0	0	5.84	0.03	0.072	0	72812	0	0	3	50624	0	0	0	28520	0	0	1	40708	0	0	0	57868
11-64293029-C-T	11	64293029	rs1419163257	C	T	gnomAD Exomes	PASS	NA	ENST00000422670.7	p.Thr4Ile	p.Thr4Ile	c.11C>T	missense_variant	Uncertain significance	1367979		2	1546534	1.29321e-06	0	0	PASS			23.2	0.056	0	0	8.89	0.01	0.205	0	73002	0	0	0	50730	0	0	0	28558	0	0	0	40776	0	0	0	58252
11-64293034-C-G	11	64293034	rs1364203405	C	G	gnomAD Exomes	PASS	NA	ENST00000422670.7	p.Leu6Val	p.Leu6Val	c.16C>G	missense_variant	Uncertain significance	1471850		1	1547398	6.46246e-07	0	0	PASS			18.4	0.111	0	0	7.12	0.76	0.417	0	73052	0	0	0	50776	0	0	0	28566	0	0	0	40800	0	0	0	58474
11-64293041-C-T	11	64293041	rs146724193	C	T	gnomAD Exomes,gnomAD Genomes	PASS	PASS	ENST00000422670.7	p.Ala8Val	p.Ala8Val	c.23C>T	missense_variant	Uncertain significance	1406377		27	1547672	1.74456e-05	0	0	PASS	nfe	1.613e-05	22.9	0.079	0	0	8.89	0.1	0.614	0	72924	0	0	0	50742	0	0	0	28568	0	0	0	40798	0	0	0	58670
11-64293092-G-A	11	64293092	rs962540686	G	A	gnomAD Exomes	PASS	NA	ENST00000422670.7	p.Arg25Gln	p.Arg25Gln	c.74G>A	missense_variant	Uncertain significance	1375741		2	1548480	1.29159e-06	0	0	PASS	sas	3.98e-06	16.3	0.062	0.51	0.16	0.18	0.74	0.003	0	73060	0	0	0	50696	0	0	0	28580	0	0	0	40726	0	0	0	59208
11-64293095-C-T	11	64293095	rs2034679555	C	T	gnomAD Exomes	PASS	NA	ENST00000422670.7	p.Ala26Val	p.Ala26Val	c.77C>T	missense_variant	Uncertain significance	1382771		1	1548434	6.45814e-07	0	0	PASS			20	0.069	0	0	5.84	0.11	0.206	0	73078	0	0	0	50692	0	0	0	28556	0	0	0	40726	0	0	0	59242
11-64293098-T-C	11	64293098	rs1424520200	T	C	gnomAD Exomes,gnomAD Genomes	PASS	PASS	ENST00000422670.7	p.Leu27Pro	p.Leu27Pro	c.80T>C	missense_variant	Uncertain significance	1466048		6	1548108	3.8757e-06	0	0	PASS	afr	2.603e-05	29.2	0.594	0	0	6.35	0	0.986	5	72916	0	0	0	50640	0	0	0	28552	0	0	0	40732	0	0	0	59258
11-64293113-A-G	11	64293113	rs1405245573	A	G	gnomAD Genomes	NA	PASS	ENST00000422670.7	p.Glu32Gly	p.Glu32Gly	c.95A>G	missense_variant	Uncertain significance	2783202		1	1547456	6.46222e-07	0	0	PASS			28.5	0.365	0	0.01	6.32	0	0.792	1	72894	0	0	0	50496	0	0	0	28514	0	0	0	40712	0	0	0	59280
11-64293122-C-T	11	64293122	rs1318097813	C	T	gnomAD Exomes	PASS	NA	ENST00000422670.7	p.Ala35Val	p.Ala35Val	c.104C>T	missense_variant	Uncertain significance	1432584		1	1545692	6.46959e-07	0	0	PASS			17.1	0.035	0.01	0.01	4.05	0.32	0.003	0	72944	0	0	0	50186	0	0	0	28450	0	0	0	40618	0	0	1	59250
11-64293130-G-C	11	64293130	rs1379919229	G	C	gnomAD Exomes,gnomAD Genomes	PASS	PASS	ENST00000422670.7	p.Glu38Gln	p.Glu38Gln	c.112G>C	missense_variant	Uncertain significance	1494442		15	1542100	9.727e-06	0	0	PASS	nfe	7.11e-06	16.2	0.037	0.01	0	0.927	0.63	0.007	0	72714	0	0	0	49506	0	0	0	28330	0	0	0	40506	0	0	0	59216
11-64293146-G-A	11	64293146	rs150371580	G	A	gnomAD Exomes,gnomAD Genomes	PASS	PASS	ENST00000422670.7	p.Arg43Gln	p.Arg43Gln	c.128G>A	missense_variant	Uncertain significance	1917484		20	1536136	1.30197e-05	0	0	PASS	amr	2.713e-05	22.9	0.057	0	-0.01	4.87	0.05	0.177	1	72506	0	0	4	48748	0	0	0	27982	0	0	0	40352	0	0	0	59120
11-64293154-T-C	11	64293154	rs1460974737	T	C	gnomAD Genomes	NA	PASS	ENST00000422670.7	p.Phe46Leu	p.Phe46Leu	c.136T>C	missense_variant	Uncertain significance	2969818		3	1532960	1.957e-06	0	0	AC0	afr	1.1e-05	24.3	0.192	0	0	6.35	0	0.081	3	72402	0	0	0	48440	0	0	0	27766	0	0	0	40242	0	0	0	59064
11-64293158-T-C	11	64293158	rs1017472172	T	C	gnomAD Exomes,gnomAD Genomes	PASS	PASS	ENST00000422670.7	p.Leu47Pro	p.Leu47Pro	c.140T>C	missense_variant	Uncertain significance	2488112		9	1530390	5.88085e-06	0	0	PASS	nfe	3.03e-06	27.8	0.421	0	-0.01	4.71	0	0.77	1	72352	0	0	0	48120	0	0	0	27556	0	0	0	40216	0	0	0	58970
11-64293163-G-A	11	64293163	rs2034682085	G	A	gnomAD Exomes	PASS	NA	ENST00000422670.7	p.Ala49Thr	p.Ala49Thr	c.145G>A	missense_variant	Uncertain significance	1370882		2	1523502	1.31276e-06	0	0	PASS	nfe	2.9e-07	19.2	0.03	0.03	0	2.88	0.31	0.017	0	72190	0	0	0	47210	0	0	0	27206	0	0	0	39984	0	0	0	58832
11-64293167-A-G	11	64293167	rs986784603	A	G	gnomAD Genomes	NA	PASS	ENST00000422670.7	p.His50Arg	p.His50Arg	c.149A>G	missense_variant	Uncertain significance	1433071		2	1516478	1.31885e-06	0	0	PASS	afr	4.63e-06	23.5	0.108	0	0	6.32	0	0.284	2	71698	0	0	0	46066	0	0	0	26872	0	0	0	39714	0	0	0	58704
11-64293179-G-C	11	64293179		G	C	gnomAD Exomes	PASS	NA	ENST00000422670.7	p.Ser54Thr	p.Ser54Thr	c.161G>C	missense_variant	Uncertain significance	2777919		1	1486650	6.72653e-07	0	0	PASS			16.4	0.03	0	0	2.29	0.49	0.007	0	70644	0	0	1	42314	0	0	0	25406	0	0	0	38740	0	0	0	57898
11-64293184-C-A	11	64293184	rs1000079532	C	A	gnomAD Exomes,gnomAD Genomes	PASS	PASS	ENST00000422670.7	p.Gln56Lys	p.Gln56Lys	c.166C>A	missense_variant	Uncertain significance	1511160		13	1483080	8.76554e-06	0	0	PASS	nfe	5.32e-06	16.6	0.061	0	0	2.4	0.58	0.001	1	70450	0	0	0	42298	0	0	0	25162	0	0	0	38636	0	0	0	57788
11-64293202-A-G	11	64293202	rs754420092	A	G	gnomAD Exomes	PASS	NA	ENST00000422670.7	p.Ile62Val	p.Ile62Val	c.184A>G	missense_variant	Uncertain significance	1475152		2	1463032	1.36702e-06	0	0	PASS	nfe	3e-07	19.6	0.043	0.01	-0.01	2.94	0.63	0.011	0	69844	0	0	0	39818	0	0	0	23848	0	0	0	38044	0	0	0	56856
11-64296881-G-A	11	64296881		G	A	gnomAD Exomes	PASS	NA	ENST00000422670.7	p.Val65Met	p.Val65Met	c.193G>A	missense_variant	Uncertain significance	2630997		2	1510002	1.3245e-06	0	0	PASS	nfe	2.9e-07	24.4	0.165	0.01	0.01	5.88	0.01	0.935	0	71622	0	0	0	42752	0	0	0	23182	0	0	0	43368	0	0	0	60332
11-64296882-T-C	11	64296882	rs767970248	T	C	gnomAD Exomes	PASS	NA	ENST00000422670.7	p.Val65Ala	p.Val65Ala	c.194T>C	missense_variant	Uncertain significance	1370398		5	1508176	3.31526e-06	0	0	PASS	amr	7.78e-06	22.7	0.179	0	0.01	6.36	0.22	0.17	0	71514	0	0	2	42624	0	0	1	23152	0	0	0	43244	0	0	0	60264
11-64296903-G-T	11	64296903	rs758007595	G	T	gnomAD Exomes	PASS	NA	ENST00000422670.7	p.Gly72Val	p.Gly72Val	c.215G>T	missense_variant	Uncertain significance	2800921		2	1511848	1.32288e-06	0	0	PASS	nfe	2.9e-07	27.5	0.69	0	0	8.79	0	0.999	0	71648	0	0	0	43092	0	0	0	23202	0	0	0	43472	0	0	0	60318
11-64296906-C-T	11	64296906	rs868622394	C	T	gnomAD Exomes,gnomAD Genomes	PASS	PASS	ENST00000422670.7	p.Ala73Val	p.Ala73Val	c.218C>T	missense_variant	Uncertain significance	1932136		12	1510774	7.94295e-06	0	0	PASS	afr	4.64e-06	19.2	0.09	0.01	-0.04	8.9	1	0.091	2	71472	0	0	1	42974	0	0	0	23180	0	0	0	43422	0	0	0	60300
11-64296912-C-A	11	64296912	rs917138583	C	A	gnomAD Genomes	NA	PASS	ENST00000422670.7	p.Pro75Gln	p.Pro75Gln	c.224C>A	missense_variant	Uncertain significance	1946015		1	1512348	6.61223e-07	0	0	PASS			25.7	0.321	0	0	8.9	0	0.979	0	71532	0	0	1	43152	0	0	0	23200	0	0	0	43498	0	0	0	60330
11-64296927-C-T	11	64296927		C	T	gnomAD Exomes	PASS	NA	ENST00000422670.7	p.Thr80Ile	p.Thr80Ile	c.239C>T	missense_variant	Uncertain significance	2504959		7	1511380	4.63153e-06	0	0	PASS	nfe	2.57e-06	22.6	0.058	0.01	-0.03	2.84	0.05	0.261	0	71624	0	0	0	43248	0	0	0	23208	0	0	0	43446	0	0	0	60374
11-64296965-G-A	11	64296965	rs760963075	G	A	gnomAD Exomes,gnomAD Genomes	PASS	PASS	ENST00000422670.7	p.Ala93Thr	p.Ala93Thr	c.277G>A	missense_variant	Uncertain significance	1924266		6	1522756	3.94022e-06	0	0	PASS	afr	4.62e-06	29.2	0.408	0.06	-0.05	8.7	0	0.967	2	71826	0	0	0	45454	0	0	0	23678	0	0	0	43912	0	0	0	60628
11-64296996-C-T	11	64296996	rs757151733	C	T	gnomAD Exomes,gnomAD Genomes	PASS	PASS	ENST00000422670.7	p.Thr103Ile	p.Thr103Ile	c.308C>T	missense_variant	Uncertain significance	1352173		7	1541930	4.53977e-06	0	0	PASS	nfe	2.54e-06	25.9	0.793	0	0	8.81	0	0.999	0	72450	0	0	0	49200	0	0	0	24842	0	0	0	44100	0	0	0	61320
11-64297139-C-T	11	64297139	rs760591980	C	T	gnomAD Exomes,gnomAD Genomes	PASS	PASS	ENST00000422670.7	p.Arg112Cys	p.Arg112Cys	c.334C>T	missense_variant	Uncertain significance	1471920		27	1614066	1.67279e-05	0	0	PASS	sas	4.368e-05	32	0.24	0.28	0.12	4.21	0	0.892	0	74940	0	0	2	60008	0	0	0	29608	0	0	0	44896	0	0	0	64010
11-64297140-G-A	11	64297140	rs766304450	G	A	gnomAD Exomes,gnomAD Genomes	PASS	PASS	ENST00000422670.7	p.Arg112His	p.Arg112His	c.335G>A	missense_variant	Uncertain significance	2189551		11	1614056	6.81513e-06	0	0	PASS	nfe	4.29e-06	22.4	0.024	0.15	0.06	0.867	0.29	0.013	0	74928	0	0	0	59998	0	0	0	29608	0	0	0	44894	0	0	0	64014
11-64297142-A-G	11	64297142	rs753575067	A	G	gnomAD Exomes,gnomAD Genomes	PASS	PASS	ENST00000422670.7	p.Thr113Ala	p.Thr113Ala	c.337A>G	missense_variant	Uncertain significance	1464273		7	1613994	4.33707e-06	0	0	PASS	afr	4.374e-05	25.4	0.418	0	-0.01	3.71	0	0.973	7	74910	0	0	0	59994	0	0	0	29606	0	0	0	44888	0	0	0	64014
11-64297151-G-A	11	64297151	rs1405790645	G	A	gnomAD Exomes	PASS	NA	ENST00000422670.7	p.Gly116Arg	p.Gly116Arg	c.346G>A	missense_variant	Uncertain significance	2867106		6	1614118	3.7172e-06	0	0	PASS	nfe	2.8e-07	27.8	0.521	0.01	-0.03	4.95	0	1	1	75040	0	0	0	60022	0	0	0	29604	0	0	0	44874	0	0	0	64016
11-64297151-G-T	11	64297151	rs1405790645	G	T	gnomAD Exomes	PASS	NA	ENST00000422670.7	p.Gly116Trp	p.Gly116Trp	c.346G>T	missense_variant	Uncertain significance	2086129		24	1614118	1.48688e-05	0	0	PASS	nfe	1.144e-05	29.3	0.519	0.01	0	4.95	0	1	0	75040	0	0	0	60022	0	0	0	29604	0	0	0	44874	0	0	0	64016
11-64297157-C-T	11	64297157	rs1212186758	C	T	gnomAD Exomes,gnomAD Genomes	PASS	PASS	ENST00000422670.7	p.Leu118Phe	p.Leu118Phe	c.352C>T	missense_variant	Uncertain significance	2837976		2	1614048	1.23912e-06	0	0	PASS	nfe	2.8e-07	21.7	0.091	0	0	4.14	0.03	0.142	0	74932	0	0	0	60002	0	0	0	29608	0	0	0	44892	0	0	0	64018
11-64297163-T-C	11	64297163	rs758483618	T	C	gnomAD Exomes	PASS	NA	ENST00000422670.7	p.Cys120Arg	p.Cys120Arg	c.358T>C	missense_variant	Uncertain significance	1473650		1	1614192	6.19505e-07	0	0	PASS			30	0.695	0	0	6.35	0	0.973	0	75044	0	0	0	60026	0	0	0	29608	0	0	0	44886	0	0	0	64020
11-64297176-C-T	11	64297176	rs375558902	C	T	gnomAD Exomes,gnomAD Genomes	PASS	PASS	ENST00000422670.7	p.Ala124Val	p.Ala124Val	c.371C>T	missense_variant	Uncertain significance	2019986		8	1614030	4.95654e-06	0	0	PASS	nfe	1.83e-06	26.7	0.345	0.01	-0.03	8.88	0	0.954	0	74926	0	0	1	60000	0	0	0	29606	0	0	0	44894	0	0	0	64002
11-64297178-C-A	11	64297178		C	A	gnomAD Exomes	PASS	NA	ENST00000422670.7	p.Leu125Met	p.Leu125Met	c.373C>A	missense_variant	Uncertain significance	1928529		1	1614164	6.19516e-07	0	0	PASS			24.1	0.188	0.01	0.01	7.11	0	0.926	0	75044	0	0	0	60022	0	0	0	29608	0	0	0	44880	0	0	0	64014
11-64297181-G-T	11	64297181		G	T	gnomAD Exomes	PASS	NA	ENST00000422670.7	p.Val126Leu	p.Val126Leu	c.376G>T	missense_variant	Uncertain significance	2013678		3	1614162	1.85855e-06	0	0	PASS	nfe	6.8e-07	22.1	0.154	0.01	0.01	8.78	0.38	0.124	0	75048	0	0	0	60020	0	0	0	29608	0	0	0	44886	0	0	0	64008
11-64297191-C-T	11	64297191	rs771603293	C	T	gnomAD Exomes,gnomAD Genomes	PASS	PASS	ENST00000422670.7	p.Pro129Leu	p.Pro129Leu	c.386C>T	missense_variant	Uncertain significance	1982298		75	1614024	4.64677e-05	0	0	PASS	nfe	5.11e-05	27.5	0.635	0.01	0	8.88	0	1	0	74918	0	0	0	60006	0	0	0	29608	0	0	0	44892	0	0	0	63998
11-64297193-C-A	11	64297193	rs772525985	C	A	gnomAD Exomes	PASS	NA	ENST00000422670.7	p.Leu130Met	p.Leu130Met	c.388C>A	missense_variant	Uncertain significance	1524713		1	1614144	6.19523e-07	0	0	PASS			22.8	0.178	0.03	-0.02	2.45	0.26	0.897	1	75052	0	0	0	60026	0	0	0	29608	0	0	0	44876	0	0	0	64002
11-64297205-C-A	11	64297205	rs369372525	C	A	gnomAD Exomes,gnomAD Genomes	PASS	PASS	ENST00000422670.7	p.Leu134Ile	p.Leu134Ile	c.400C>A	missense_variant	Uncertain significance	3113406		17	1614010	1.05328e-05	0	0	PASS	nfe	8.03e-06	23.1	0.224	0	-0.02	2.93	0	0.888	0	74922	0	0	0	60002	0	0	0	29608	0	0	0	44888	0	0	0	64008
11-64297209-T-C	11	64297209	rs1270794262	T	C	gnomAD Exomes,gnomAD Genomes	PASS	PASS	ENST00000422670.7	p.Leu135Pro	p.Leu135Pro	c.404T>C	missense_variant	Uncertain significance	1903765		8	1614038	4.95651e-06	0	0	PASS	nfe	2.47e-06	31	0.729	0.01	-0.01	6.35	0	0.997	0	74926	0	0	0	60008	0	0	1	29602	0	0	0	44892	0	0	0	64004
11-64297215-G-T	11	64297215	rs1172207921	G	T	gnomAD Exomes	PASS	NA	ENST00000422670.7	p.Gly137Val	p.Gly137Val	c.410G>T	missense_variant	Uncertain significance	2875197		2	1614124	1.23906e-06	0	0	PASS			27.1	0.302	0	0.01	8.78	0	0.574	0	75050	0	0	1	60014	0	0	0	29608	0	0	0	44878	0	0	0	64000
11-64297226-C-T	11	64297226	rs571383808	C	T	gnomAD Exomes,gnomAD Genomes	PASS	PASS	ENST00000422670.7	p.Arg141Trp	p.Arg141Trp	c.421C>T	missense_variant	Uncertain significance	1931101		38	1613996	2.3544e-05	0	0	PASS	nfe	1.803e-05	32	0.297	0	-0.04	7.1	0	0.964	1	75020	0	0	1	60010	0	0	0	29596	0	0	0	44882	0	0	1	63942
11-64297242-T-C	11	64297242	rs764383329	T	C	gnomAD Exomes,gnomAD Genomes	PASS	PASS	ENST00000422670.7	p.Leu146Pro	p.Leu146Pro	c.437T>C	missense_variant	Uncertain significance	1371894		24	1613704	1.48726e-05	0	0	PASS	afr	0.00020982	31	0.545	0	-0.01	6.35	0	0.921	23	74904	0	0	1	59978	0	0	0	29578	0	0	0	44892	0	0	0	63892
11-64297244-C-T	11	64297244	rs757444887	C	T	gnomAD Exomes,gnomAD Genomes	PASS	PASS	ENST00000422670.7	p.Arg147Cys	p.Arg147Cys	c.439C>T	missense_variant	Uncertain significance	1364809		22	1613586	1.36342e-05	0	0	PASS	afr	5.281e-05	28.8	0.195	0.01	-0.03	7.09	0.03	0.917	8	74888	0	0	2	59982	0	0	0	29562	0	0	2	44896	0	0	0	63890
11-64297245-G-A	11	64297245	rs376946590	G	A	gnomAD Exomes,gnomAD Genomes	PASS	PASS	ENST00000422670.7	p.Arg147His	p.Arg147His	c.440G>A	missense_variant	Uncertain significance	2419385		36	1613566	2.23108e-05	0	0	PASS	eas	0.00013692	26	0.176	0	0	7.01	0.08	0.917	3	74874	0	0	0	59986	0	0	0	29572	0	0	11	44890	0	0	1	63830
11-64297259-C-A	11	64297259	rs2135231951	C	A	gnomAD Exomes	PASS	NA	ENST00000422670.7	p.His152Asn	p.His152Asn	c.454C>A	missense_variant	Uncertain significance	1349754		1	1613014	6.19957e-07	0	0	PASS			23.4	0.041	0.15	0.11	7.13	0.01	0.053	1	75026	0	0	0	59954	0	0	0	29488	0	0	0	44878	0	0	0	63838
11-64297467-A-G	11	64297467	rs745387431	A	G	gnomAD Exomes	PASS	NA	ENST00000422670.7	p.Lys159Glu	p.Lys159Glu	c.475A>G	missense_variant	Uncertain significance	2721094		2	1614006	1.23915e-06	0	0	PASS			24.8	0.163	0	0	4.68	0	0.359	0	75002	0	0	1	60006	0	0	0	29592	0	0	0	44882	0	0	0	64024
11-64297476-G-T	11	64297476	rs1565369710	G	T	gnomAD Exomes	PASS	NA	ENST00000422670.7	p.Val162Leu	p.Val162Leu	c.484G>T	missense_variant	Uncertain significance	1481274		1	1614060	6.19556e-07	0	0	PASS			23.4	0.091	0.04	-0.02	8.75	0.05	0.065	0	75026	0	0	0	60004	0	0	0	29596	0	0	0	44890	0	0	0	64012
11-64297482-C-A	11	64297482	rs1015112288	C	A	gnomAD Exomes,gnomAD Genomes	PASS	PASS	ENST00000422670.7	p.Pro164Thr	p.Pro164Thr	c.490C>A	missense_variant	Uncertain significance	1377451		2	1614000	1.23916e-06	0	0	PASS	amr	5.53e-06	14	0.085	0.01	0.01	5.75	0.14	0.25	0	74910	0	0	2	59996	0	0	0	29604	0	0	0	44892	0	0	0	64020
11-64297482-C-G	11	64297482	rs1015112288	C	G	gnomAD Exomes,gnomAD Genomes	PASS	PASS	ENST00000422670.7	p.Pro164Ala	p.Pro164Ala	c.490C>G	missense_variant	Uncertain significance	1906846		4	1614000	2.47831e-06	0	0	PASS	amr	2.255e-05	12.1	0.053	0.03	0.02	5.75	0.21	0.015	0	74910	0	0	4	59996	0	0	0	29604	0	0	0	44892	0	0	0	64020
11-64297483-C-G	11	64297483	rs775527607	C	G	gnomAD Exomes	PASS	NA	ENST00000422670.7	p.Pro164Arg	p.Pro164Arg	c.491C>G	missense_variant	Uncertain significance	2167662		5	1614046	3.09781e-06	0	0	PASS	sas	8.75e-06	20.1	0.049	0	-0.04	6.91	0.02	0.015	0	75006	0	0	2	60016	0	0	0	29604	0	0	0	44882	0	0	0	64010
11-64297483-C-T	11	64297483	rs775527607	C	T	gnomAD Exomes	PASS	NA	ENST00000422670.7	p.Pro164Leu	p.Pro164Leu	c.491C>T	missense_variant	Uncertain significance	2148270		3	1614044	1.85869e-06	0	0	PASS	nfe	6.8e-07	21.1	0.094	0	0.01	6.91	0.01	0.155	0	75006	0	0	0	60016	0	0	0	29604	0	0	0	44882	0	0	0	64010
11-64297488-C-G	11	64297488	rs1245185752	C	G	gnomAD Genomes	NA	PASS	ENST00000422670.7	p.Leu166Val	p.Leu166Val	c.496C>G	missense_variant	Uncertain significance	1461346		1	1613982	6.19586e-07	0	0	PASS			11.8	0.045	0.01	0.01	3.53	0.51	0.062	0	74900	0	0	0	59996	0	0	0	29606	0	0	0	44896	0	0	0	64022
11-64297498-T-G	11	64297498	rs762190214	T	G	gnomAD Exomes,gnomAD Genomes	PASS	PASS	ENST00000422670.7	p.Val169Gly	p.Val169Gly	c.506T>G	missense_variant	Uncertain significance	3003834		89	1613916	5.51454e-05	0	0	PASS	nfe	6.145e-05	22.4	0.205	0	-0.04	3.72	0	0.315	0	74854	0	0	0	59980	0	0	0	29604	0	0	0	44884	0	0	0	64016
11-64297527-G-A	11	64297527	rs755279565	G	A	gnomAD Exomes,gnomAD Genomes	PASS	PASS	ENST00000422670.7	p.Gly179Ser	p.Gly179Ser	c.535G>A	missense_variant	Uncertain significance	1428439		15	1614008	9.29363e-06	0	0	PASS	nfe	5.42e-06	32	0.388	0.54	0.05	8.76	0	0.942	0	74914	0	0	0	59998	0	0	0	29604	0	0	0	44892	0	0	0	64032
11-64297536-C-T	11	64297536	rs148768242	C	T	gnomAD Exomes,gnomAD Genomes	PASS	PASS	ENST00000422670.7	p.Leu182Phe	p.Leu182Phe	c.544C>T	missense_variant	Uncertain significance	1358377		15	1614082	9.29321e-06	0	0	PASS	nfe	7.63e-06	23.7	0.121	0.19	0.09	8.87	0.05	0.255	0	74922	0	0	0	60006	0	0	0	29608	0	0	0	44894	0	0	0	64036
11-64297549-C-G	11	64297549		C	G	gnomAD Exomes	PASS	NA	ENST00000422670.7	p.Thr186Arg	p.Thr186Arg	c.557C>G	missense_variant	Uncertain significance	3018706		5	1614166	3.09757e-06	0	0	PASS	nfe	2.8e-07	32	0.193	1	0.86	7.04	0.01	0.602	0	75034	0	0	1	60024	0	0	0	29604	0	0	0	44880	0	0	0	64030
11-64297549-C-T	11	64297549	rs761615611	C	T	gnomAD Exomes,gnomAD Genomes	PASS	PASS	ENST00000422670.7	p.Thr186Met	p.Thr186Met	c.557C>T	missense_variant	Uncertain significance	2720865		22	1614048	1.36303e-05	0	0	PASS	afr	3.472e-05	23.9	0.088	0.01	0.01	7.04	0.03	0.122	6	74912	0	0	2	60004	0	0	0	29604	0	0	1	44892	0	0	0	64030
11-64297555-C-T	11	64297555	rs2232416	C	T	gnomAD Exomes,gnomAD Genomes	PASS	PASS	ENST00000422670.7	p.Thr188Met	p.Thr188Met	c.563C>T	missense_variant	Uncertain significance	1507817		7	1614072	4.33686e-06	0	0	PASS	afr	4.43e-06	15.2	0.017	0.06	0.01	3.87	0.21	0.066	2	74930	0	0	1	60002	0	0	0	29606	0	0	0	44898	0	0	0	64028
11-64297560-G-C	11	64297560	rs749304901	G	C	gnomAD Exomes	PASS	NA	ENST00000422670.7	p.Val190Leu	p.Val190Leu	c.568G>C	missense_variant	Uncertain significance	2753321		1	1614176	6.19511e-07	0	0	PASS			22.5	0.096	0.02	-0.01	4.88	0.03	0.109	0	75042	0	0	0	60018	0	0	0	29606	0	0	0	44884	0	0	0	64028
11-64297572-A-G	11	64297572	rs1279025975	A	G	gnomAD Exomes,gnomAD Genomes	PASS	PASS	ENST00000422670.7	p.Met194Val	p.Met194Val	c.580A>G	missense_variant	Uncertain significance	2834347		2	1613994	1.23916e-06	0	0	PASS	nfe	2.8e-07	15.3	0.088	0.01	0	1.02	0.99	0.001	0	74904	0	0	0	59990	0	0	0	29608	0	0	0	44890	0	0	0	64022
11-64297578-G-A	11	64297578	rs761711965	G	A	gnomAD Exomes,gnomAD Genomes	PASS	PASS	ENST00000422670.7	p.Asp196Asn	p.Asp196Asn	c.586G>A	missense_variant	Uncertain significance	1389204		9	1614030	5.5761e-06	0	0	PASS	eas	7.38e-06	22	0.031	0	-0.01	3.08	0.22	0.006	0	74910	0	0	1	59998	0	0	0	29606	0	0	2	44892	0	0	0	64032
11-64297589-G-C	11	64297589	rs1286520431	G	C	gnomAD Exomes	PASS	NA	ENST00000422670.7	p.Lys199Asn	p.Lys199Asn	c.597G>C	missense_variant	Uncertain significance	2530006		6	1614184	3.71705e-06	0	0	PASS	nfe	1.83e-06	15.9	0.041	0.01	0	1.54	0.31	0.425	0	75048	0	0	0	60022	0	0	0	29604	0	0	0	44884	0	0	0	64040
11-64297599-A-G	11	64297599	rs558208878	A	G	gnomAD Exomes,gnomAD Genomes	PASS	PASS	ENST00000422670.7	p.Ile203Val	p.Ile203Val	c.607A>G	missense_variant	Uncertain significance	1521798		3	1614100	1.85862e-06	0	0	PASS	amr	1.326e-05	18.2	0.08	0.03	0.01	2.31	0.09	0.098	0	75040	0	0	3	60026	0	0	0	29606	0	0	0	44880	0	0	0	64026
11-64297600-T-C	11	64297600	rs773602553	T	C	gnomAD Exomes	PASS	NA	ENST00000422670.7	p.Ile203Thr	p.Ile203Thr	c.608T>C	missense_variant	Uncertain significance	1477121		2	1614126	1.23906e-06	0	0	PASS			23	0.226	0	-0.01	6.33	0.07	0.034	0	75062	0	0	0	60024	0	0	0	29606	0	0	1	44880	0	0	0	64020
11-64297612-T-C	11	64297612	rs141595182	T	C	gnomAD Exomes,gnomAD Genomes	PASS	PASS	ENST00000422670.7	p.Ile207Thr	p.Ile207Thr	c.620T>C	missense_variant	Uncertain significance	1981895		5	1613764	3.09835e-06	0	0	PASS	nfe	7.9e-07	24.6	0.203	0.04	0.01	6.33	0	0.11	0	74908	0	0	1	59990	0	0	0	29604	0	0	0	44880	0	0	0	64008
11-64297618-C-G	11	64297618	rs577862635	C	G	gnomAD Exomes	PASS	NA	ENST00000422670.7	p.Thr209Arg	p.Thr209Arg	c.626C>G	missense_variant	Uncertain significance	1919768		19	1613240	1.17775e-05	0	0	PASS	sas	0.00012718	28.5	0.727	0.15	0.05	8.87	0.03	0.841	0	75032	0	0	0	59982	0	0	0	29588	0	0	0	44844	0	0	0	64002
11-64297641-G-A	11	64297641	rs768577049	G	A	gnomAD Exomes,gnomAD Genomes	PASS	PASS	ENST00000422670.7	p.Asp217Asn	p.Asp217Asn	c.649G>A	missense_variant	Uncertain significance	2201205		10	1609918	6.2115e-06	0	0	PASS	nfe	2.92e-06	32	0.6	0	-0.02	8.76	0	0.995	1	74824	0	0	1	59848	0	0	0	29550	0	0	0	44758	0	0	0	63940
11-64297647-G-A	11	64297647	rs1278756760	G	A	gnomAD Genomes	NA	PASS	ENST00000422670.7	p.Val219Met	p.Val219Met	c.655G>A	missense_variant	Uncertain significance	2446074		1	1608986	6.21509e-07	0	0	PASS			28.9	0.571	0	0	8.76			1	74814	0	0	0	59810	0	0	0	29520	0	0	0	44734	0	0	0	63922
11-64297653-G-A	11	64297653	rs779013806	G	A	gnomAD Exomes,gnomAD Genomes	PASS	PASS	ENST00000422670.7	p.Gly221Ser	p.Gly221Ser	c.661G>A	missense_variant	Uncertain significance	2879768		12	1607652	7.4643e-06	0	0	PASS	eas	7.41e-06	36	0.296	0.35	-0.67	8.76	0	0.854	1	74768	0	0	0	59684	0	0	0	29474	0	0	2	44724	0	0	0	63872
11-64298112-G-A	11	64298112	rs771503774	G	A	gnomAD Exomes,gnomAD Genomes	PASS	PASS	ENST00000422670.7	p.Ala222Thr	p.Ala222Thr	c.664G>A	missense_variant	Uncertain significance	2895888		22	1613160	1.36378e-05	0	0	PASS	nfe	9.53e-06	18.7	0.045	0	0	2.87	0.49	0.022	0	74918	0	0	0	59936	0	0	0	29590	0	0	1	44880	0	0	0	63592
11-64298131-C-A	11	64298131	rs1381890684	C	A	gnomAD Exomes	PASS	NA	ENST00000422670.7	p.Ser228Tyr	p.Ser228Tyr	c.683C>A	missense_variant	Uncertain significance	2958417		5	1613766	3.09834e-06	0	0	PASS	nfe	1.24e-06	8.08	0.039	0	0	-0.145	1	0.044	0	75062	0	0	0	59998	0	0	0	29606	0	0	0	44874	0	0	0	63764
11-64298134-C-G	11	64298134	rs146535799	C	G	gnomAD Exomes	PASS	NA	ENST00000422670.7	p.Pro229Arg	p.Pro229Arg	c.686C>G	missense_variant	Uncertain significance	1374448		1	1613772	6.19666e-07	0	0	PASS			18.4	0.045	0	0	6.98	0.68	0.048	0	75050	0	0	0	59996	0	0	0	29598	0	0	0	44876	0	0	0	63788
11-64298134-C-T	11	64298134	rs146535799	C	T	gnomAD Exomes,gnomAD Genomes	PASS	PASS	ENST00000422670.7	p.Pro229Leu	p.Pro229Leu	c.686C>T	missense_variant	Uncertain significance	2892348		26	1613654	1.61125e-05	0	0	PASS	sas	3.589e-05	20.6	0.048	0	0	6.98	0.37	0.021	1	74928	0	0	0	59976	0	0	0	29598	0	0	2	44888	0	0	0	63788
11-64298151-G-T	11	64298151		G	T	gnomAD Exomes	PASS	NA	ENST00000422670.7	p.Val235Leu	p.Val235Leu	c.703G>T	missense_variant	Uncertain significance	2850923		1	1613946	6.19599e-07	0	0	PASS			28.4	0.289	0.01	-0.02	7	0	0.803	0	75044	0	0	0	60022	0	0	0	29600	0	0	0	44886	0	0	0	63826
11-64298172-G-A	11	64298172	rs766013537	G	A	gnomAD Exomes	PASS	NA	ENST00000422670.7	p.Gly242Ser	p.Gly242Ser	c.724G>A	missense_variant	Uncertain significance	2884725		7	1613850	4.33745e-06	0	0	PASS	eas	1.772e-05	32	0.633	0.04	0.01	8.76	0.03	0.995	0	75062	0	0	0	60014	0	0	0	29604	0	0	3	44888	0	0	0	63766
11-64298178-G-A	11	64298178	rs1189909394	G	A	gnomAD Genomes	NA	PASS	ENST00000422670.7	p.Ala244Thr	p.Ala244Thr	c.730G>A	missense_variant	Uncertain significance	1430620		1	1613658	6.1971e-07	0	0	PASS			31	0.207	0.01	0	8.76			0	74940	0	0	0	59996	0	0	0	29604	0	0	0	44896	0	0	0	63728
11-64298179-C-A	11	64298179		C	A	gnomAD Exomes	PASS	NA	ENST00000422670.7	p.Ala244Asp	p.Ala244Asp	c.731C>A	missense_variant	Uncertain significance	2875589		4	1613836	2.47857e-06	0	0	PASS	nfe	7.9e-07	27.4	0.549	0	0	8.87	0	0.998	0	75074	0	0	0	60020	0	0	0	29604	0	0	0	44888	0	0	0	63752
11-64298186-C-A	11	64298186	rs145581707	C	A	gnomAD Exomes	PASS	NA	ENST00000422670.7	p.Phe246Leu	p.Phe246Leu	c.738C>A	missense_variant	Uncertain significance	2794782		5	1613778	3.09832e-06	0	0	PASS	sas	2.104e-05	23.5	0.282	0	-0.06	-0.174	0.06	0.678	0	75064	0	0	0	60020	0	0	0	29600	0	0	0	44888	0	0	0	63742
11-64298187-G-A	11	64298187		G	A	gnomAD Exomes	PASS	NA	ENST00000422670.7	p.Ala247Thr	p.Ala247Thr	c.739G>A	missense_variant	Uncertain significance	2806682		3	1613756	1.85902e-06	0	0	PASS	nfe	6.8e-07	32	0.399	0	-0.01	8.76	0.01	0.998	0	75046	0	0	0	60020	0	0	0	29604	0	0	0	44884	0	0	0	63738
11-64298208-G-A	11	64298208	rs777868070	G	A	gnomAD Exomes,gnomAD Genomes	PASS	PASS	ENST00000422670.7	p.Gly254Arg	p.Gly254Arg	c.760G>A	missense_variant	Uncertain significance	1354165		21	1613322	1.30166e-05	0	0	PASS	amr	5.434e-05	32	0.792	0	-0.02	8.77	0	0.998	1	74928	0	0	7	60002	0	0	2	29606	0	0	1	44900	0	0	0	63660
11-64298214-T-A	11	64298214	rs1283277452	T	A	gnomAD Exomes,gnomAD Genomes	PASS	PASS	ENST00000422670.7	p.Trp256Arg	p.Trp256Arg	c.766T>A	missense_variant	Uncertain significance	2045136		6	1613068	3.71962e-06	0	0	PASS	afr	3.471e-05	32	0.649	0	-0.01	6.31	0	0.993	6	74926	0	0	0	59998	0	0	0	29604	0	0	0	44906	0	0	0	63550
11-64298229-T-A	11	64298229	rs769858736	T	A	gnomAD Exomes	PASS	NA	ENST00000422670.7	p.Ser261Thr	p.Ser261Thr	c.781T>A	missense_variant	Uncertain significance	2065485		10	1612688	6.20083e-06	0	0	PASS	nfe	3.59e-06	22.7	0.048	0	0	6.31	0.07	0.059	0	75034	0	0	0	60024	0	0	0	29606	0	0	0	44886	0	0	0	63396
11-64298232-C-T	11	64298232	rs553965782	C	T	gnomAD Exomes,gnomAD Genomes	PASS	PASS	ENST00000422670.7	p.Arg262Cys	p.Arg262Cys	c.784C>T	missense_variant	Uncertain significance	1508094		78	1612774	4.83639e-05	0	0	PASS	nfe	4.863e-05	27.9	0.218	0	-0.01	7	0	0.96	5	75026	0	0	0	60024	0	0	0	29608	0	0	0	44886	0	0	0	63482
11-64298233-G-A	11	64298233	rs769098050	G	A	gnomAD Exomes,gnomAD Genomes	PASS	PASS	ENST00000422670.7	p.Arg262His	p.Arg262His	c.785G>A	missense_variant	Uncertain significance	2901193		21	1612582	1.30226e-05	0	0	PASS	nfe	1.03e-05	30	0.195	0	-0.01	8.72	0	0.891	0	74904	0	0	0	60002	0	0	0	29606	0	0	0	44904	0	0	0	63450
11-64298235-C-T	11	64298235	rs762203177	C	T	gnomAD Exomes	PASS	NA	ENST00000422670.7	p.Arg263Cys	p.Arg263Cys	c.787C>T	missense_variant	Uncertain significance	2705887		5	1612634	3.10052e-06	0	0	PASS	nfe	1.24e-06	32	0.254	0	-0.01	8.83	0	0.973	0	75026	0	0	0	60026	0	0	0	29608	0	0	0	44892	0	0	0	63444
11-64298236-G-A	11	64298236	rs376878565	G	A	gnomAD Exomes,gnomAD Genomes	PASS	PASS	ENST00000422670.7	p.Arg263His	p.Arg263His	c.788G>A	missense_variant	Uncertain significance	1358347		30	1612416	1.86056e-05	0	0	PASS	nfe	1.533e-05	28.8	0.188	0	-0.01	6.91	0.01	0.943	0	74894	0	0	3	60006	0	0	0	29604	0	0	1	44904	0	0	0	63370
11-64298242-G-A	11	64298242	rs1049128278	G	A	gnomAD Exomes,gnomAD Genomes	PASS	PASS	ENST00000422670.7	p.Arg265Gln	p.Arg265Gln	c.794G>A	missense_variant	Uncertain significance	1909018		7	1612236	4.3418e-06	0	0	PASS	sas	2.105e-05	25.4	0.083	0	0	6.86	0.03	0.266	0	74886	0	0	0	60002	0	0	0	29604	0	0	0	44894	0	0	0	63344
11-64299359-C-T	11	64299359	rs2135236141	C	T	gnomAD Exomes	PASS	NA	ENST00000422670.7	p.Thr272Met	p.Thr272Met	c.815C>T	missense_variant	Uncertain significance	1390964		1	1561326	6.40481e-07	0	0	PASS			28.7	0.118	0.01	0	8.79	0.01	0.891	0	71844	0	0	0	53860	0	0	0	27690	0	0	0	41640	0	0	1	59474
11-64299376-T-C	11	64299376	rs2034862374	T	C	gnomAD Exomes	PASS	NA	ENST00000422670.7	p.Trp278Arg	p.Trp278Arg	c.832T>C	missense_variant	Uncertain significance	1326112		2	1573894	1.27073e-06	0	0	PASS	nfe	2.9e-07	32	0.451	0	0	6.28	0.01	0.999	0	72396	0	0	0	55188	0	0	0	28388	0	0	0	42076	0	0	0	59684
11-64299395-C-A	11	64299395	rs1165305650	C	A	gnomAD Exomes,gnomAD Genomes	PASS	PASS	ENST00000422670.7	p.Ala284Glu	p.Ala284Glu	c.851C>A	missense_variant	Uncertain significance	2842601		6	1573106	3.81411e-06	0	0	PASS	afr	1.785e-05	25.9	0.144	0	0	8.79	0.01	0.989	4	72634	0	0	0	54698	0	0	0	28584	0	0	0	42174	0	0	0	58450
11-64299398-G-A	11	64299398	rs1199735109	G	A	gnomAD Exomes	PASS	NA	ENST00000422670.7	p.Arg285His	p.Arg285His	c.854G>A	missense_variant	Uncertain significance	2869909		1	1571450	6.36355e-07	0	0	PASS			29.4	0.147	0	0	8.68	0.01	0.891	0	72676	0	0	0	54368	0	0	0	28616	0	0	0	42000	0	0	0	58130
11-64299410-G-A	11	64299410	rs1044774283	G	A	gnomAD Exomes	PASS	NA	ENST00000422670.7	p.Arg289Gln	p.Arg289Gln	c.866G>A	missense_variant	Uncertain significance	2321753		39	1573552	2.47847e-05	0	0	PASS	nfe	2.511e-05	24.4	0.134	0	0	5.75	0.02	0.05	0	72732	0	0	0	54494	0	0	0	28654	0	0	0	42256	0	0	0	57870
11-64299410-G-T	11	64299410	rs1044774283	G	T	gnomAD Exomes	PASS	NA	ENST00000422670.7	p.Arg289Leu	p.Arg289Leu	c.866G>T	missense_variant	Uncertain significance	2031552		2	1573552	1.27101e-06	0	0	PASS	amr	6.09e-06	28.4	0.145	0	-0.02	5.75	0.05	0.605	0	72732	0	0	2	54494	0	0	0	28654	0	0	0	42256	0	0	0	57870
11-64299412-G-A	11	64299412	rs1364295835	G	A	gnomAD Exomes,gnomAD Genomes	PASS	PASS	ENST00000422670.7	p.Ala290Thr	p.Ala290Thr	c.868G>A	missense_variant	Uncertain significance	1353792		16	1572874	1.01725e-05	0	0	PASS	amr	0.00017023	16.6	0.021	0	0	2.85	0.55	0	0	72720	0	0	15	54296	0	0	0	28664	0	0	0	42352	0	0	0	57496
11-64299413-C-A	11	64299413	rs1448647587	C	A	gnomAD Exomes	PASS	NA	ENST00000422670.7	p.Ala290Asp	p.Ala290Asp	c.869C>A	missense_variant	Uncertain significance	1704017		1	1573614	6.3548e-07	0	0	PASS			10.6	0.05	0	0	1.36	0.52	0.093	1	72870	0	0	0	54456	0	0	0	28686	0	0	0	42378	0	0	0	57540
11-64299434-C-T	11	64299434	rs2034866450	C	T	gnomAD Exomes,gnomAD Genomes	PASS	PASS	ENST00000422670.7	p.Pro297Leu	p.Pro297Leu	c.890C>T	missense_variant	Uncertain significance	2985274		4	1591658	2.5131e-06	0	0	PASS	nfe	6.8e-07	9.52	0.041	0	0	0.246	0.47	0.001	1	73240	0	0	0	57428	0	0	0	29084	0	0	0	43558	0	0	0	58824
11-64299434-C-G	11	64299434		C	G	gnomAD Exomes	PASS	NA	ENST00000422670.7	p.Pro297Arg	p.Pro297Arg	c.890C>G	missense_variant	Uncertain significance	2442566		1	1591774	6.2823e-07	0	0	PASS			9.28	0.08	0	-0.03	0.246	0.48	0.152	0	73362	0	0	0	57448	0	0	0	29084	0	0	0	43546	0	0	0	58824
11-64299470-G-A	11	64299470	rs768358494	G	A	gnomAD Exomes,gnomAD Genomes	PASS	PASS	ENST00000422670.7	p.Cys309Tyr	p.Cys309Tyr	c.926G>A	missense_variant	Uncertain significance	1398589		17	1605882	1.05861e-05	0	0	PASS	mid	0.00022543	14.8	0.109	0.01	0	3.74	1	0.085	0	74224	0	0	0	59640	0	0	0	29430	0	0	0	44500	0	0	0	60610
11-64299473-C-T	11	64299473	rs2034868071	C	T	gnomAD Exomes	PASS	NA	ENST00000422670.7	p.Pro310Leu	p.Pro310Leu	c.929C>T	missense_variant	Uncertain significance	2714243		4	1606466	2.48994e-06	0	0	PASS	nfe	8e-07	17	0.029	0	-0.05	2.07	0.16	0	0	74394	0	0	0	59706	0	0	0	29446	0	0	0	44536	0	0	0	60740
11-64299481-C-G	11	64299481	rs773676493	C	G	gnomAD Exomes,gnomAD Genomes	PASS	PASS	ENST00000422670.7	p.Pro313Ala	p.Pro313Ala	c.937C>G	missense_variant	Uncertain significance	2176599		10	1606534	6.22458e-06	0	0	PASS	nfe	3.6e-06	17.2	0.079	0.01	-0.01	5.58	0.17	0.073	0	74238	0	0	0	59734	0	0	0	29428	0	0	0	44562	0	0	0	61058
11-64299482-C-T	11	64299482	rs761408425	C	T	gnomAD Exomes,gnomAD Genomes	PASS	PASS	ENST00000422670.7	p.Pro313Leu	p.Pro313Leu	c.938C>T	missense_variant	Uncertain significance	2569278		65	1607258	4.04415e-05	0	0	PASS	eas	0.00026039	20.4	0.023	0	0	3.94	0.11	0	0	74406	0	0	0	59782	0	0	0	29446	0	0	18	44550	0	0	0	61160
11-64299488-G-T	11	64299488	rs767313879	G	T	gnomAD Exomes	PASS	NA	ENST00000422670.7	p.Gly315Val	p.Gly315Val	c.944G>T	missense_variant	Uncertain significance	1524949		6	1607456	3.73261e-06	0	0	PASS	amr	1.331e-05	7.8	0.019	0	0.04	0.453	0.42	0	0	74428	0	0	3	59816	0	0	0	29430	0	0	0	44528	0	0	0	61332
11-64299492-G-T	11	64299492	rs773170113	G	T	gnomAD Exomes,gnomAD Genomes	PASS	PASS	ENST00000422670.7	p.Arg316Ser	p.Arg316Ser	c.948G>T	missense_variant	Uncertain significance	2836785		19	1607528	1.18194e-05	0	0	PASS	nfe	1.031e-05	7.38	0.062	0	0	0.495	0.7	0.025	0	74232	0	0	0	59794	0	0	0	29432	0	0	0	44518	0	0	0	61502
11-64299508-C-G	11	64299508	rs576679008	C	G	gnomAD Exomes	PASS	NA	ENST00000422670.7	p.Pro322Ala	p.Pro322Ala	c.964C>G	missense_variant	Uncertain significance	1482482		1	1608816	6.21575e-07	0	0	PASS			4.74	0.01	0	0	1.12	0.12	0	0	74390	0	0	0	59836	0	0	0	29474	0	0	0	44530	0	0	0	61948
11-64299508-C-T	11	64299508	rs576679008	C	T	gnomAD Exomes	PASS	NA	ENST00000422670.7	p.Pro322Ser	p.Pro322Ser	c.964C>T	missense_variant	Uncertain significance	2433003		4	1608816	2.4863e-06	0	0	PASS	sas	3.66e-06	5.22	0.016	0	0	1.12	0.54	0	0	74390	0	0	0	59836	0	0	0	29474	0	0	0	44530	0	0	0	61948
11-64299512-C-T	11	64299512	rs752675226	C	T	gnomAD Exomes	PASS	NA	ENST00000422670.7	p.Pro323Leu	p.Pro323Leu	c.968C>T	missense_variant	Uncertain significance	2113280		3	1609454	1.86399e-06	0	0	PASS	nfe	2.8e-07	11	0.019	0	0	1.2	0.51	0	0	74504	0	0	0	59854	0	0	0	29486	0	0	0	44572	0	0	0	62158
11-64299512-C-G	11	64299512	rs752675226	C	G	gnomAD Exomes	PASS	NA	ENST00000422670.7	p.Pro323Arg	p.Pro323Arg	c.968C>G	missense_variant	Uncertain significance	1487672		5	1609454	3.10664e-06	0	0	PASS	nfe	7.9e-07	10	0.009	0	0	1.2	0.51	0.031	1	74504	0	0	0	59854	0	0	0	29486	0	0	0	44572	0	0	0	62158
11-64299518-A-G	11	64299518	rs2135236693	A	G	gnomAD Exomes	PASS	NA	ENST00000422670.7	p.Lys325Arg	p.Lys325Arg	c.974A>G	missense_variant	Uncertain significance	1378151		8	1608936	4.97223e-06	0	0	PASS	nfe	2.92e-06	22.4	0.094	0	-0.04	3.52	0.3	0.588	0	74282	0	0	0	59810	0	0	0	29474	0	0	0	44474	0	0	0	62276
11-64299538-C-A	11	64299538	rs1273161829	C	A	gnomAD Exomes	PASS	NA	ENST00000422670.7	p.Pro332Thr	p.Pro332Thr	c.994C>A	missense_variant	Uncertain significance	1468306		44	1610066	2.73281e-05	0	0	PASS	nfe	2.748e-05	17.1	0.039	0	0	6.83	0.08	0.039	0	74486	0	0	0	59900	0	0	0	29504	0	0	0	44558	0	0	0	62508
11-64299574-C-A	11	64299574	rs1321226094	C	A	gnomAD Exomes	PASS	NA	ENST00000422670.7	p.Leu344Met	p.Leu344Met	c.1030C>A	missense_variant	Uncertain significance	1353430		8	1610770	4.96657e-06	0	0	PASS	nfe	2.92e-06	21.6	0.031	0	0	2.79	0.08	0.097	0	74680	0	0	0	59932	0	0	0	29530	0	0	0	44638	0	0	0	62604
11-64299586-G-C	11	64299586	rs760674328	G	C	gnomAD Exomes	PASS	NA	ENST00000422670.7	p.Asp348His	p.Asp348His	c.1042G>C	missense_variant	Uncertain significance	1489621		8	1610206	4.96831e-06	0	0	PASS	nfe	2.47e-06	33	0.304	0	-0.03	8.57	0	0.989	0	74544	0	0	0	59864	0	0	0	29518	0	0	0	44562	0	0	0	62528
11-64299586-G-A	11	64299586	rs760674328	G	A	gnomAD Exomes,gnomAD Genomes	PASS	PASS	ENST00000422670.7	p.Asp348Asn	p.Asp348Asn	c.1042G>A	missense_variant	Uncertain significance	1350170		17	1610094	1.05584e-05	0	0	PASS	nfe	8.78e-06	33	0.157	0	0	8.57	0	0.962	0	74422	0	0	0	59844	0	0	0	29518	0	0	0	44578	0	0	0	62528
11-64299602-C-T	11	64299602	rs759401830	C	T	gnomAD Exomes	PASS	NA	ENST00000422670.7	p.Thr353Met	p.Thr353Met	c.1058C>T	missense_variant	Uncertain significance	2015927		2	1609780	1.24241e-06	0	0	PASS			28.4	0.161	0	0	8.68	0	0.925	0	74630	0	0	0	59774	0	0	0	29506	0	0	0	44592	0	0	0	62528
11-64299610-G-A	11	64299610	rs370056913	G	A	gnomAD Exomes,gnomAD Genomes	PASS	PASS	ENST00000422670.7	p.Glu356Lys	p.Glu356Lys	c.1066G>A	missense_variant	Uncertain significance	1406488		67	1608826	4.16453e-05	0	0	PASS	nfe	4.025e-05	26.1	0.11	0	0	5.72	0.05	0.084	0	74360	0	0	0	59666	0	0	0	29456	0	0	1	44540	0	0	2	62452
11-64299616-G-C	11	64299616	rs751692181	G	C	gnomAD Exomes	PASS	NA	ENST00000422670.7	p.Gly358Arg	p.Gly358Arg	c.1072G>C	missense_variant	Uncertain significance	1942437		1	1608752	6.216e-07	0	0	PASS			24.9	0.151	0	0	4.46	0	0.338	1	74540	0	0	0	59630	0	0	0	29442	0	0	0	44546	0	0	0	62432
11-64299619-T-C	11	64299619	rs1393939823	T	C	gnomAD Genomes	NA	PASS	ENST00000422670.7	p.Cys359Arg	p.Cys359Arg	c.1075T>C	missense_variant	Uncertain significance	2869738		1	1607326	6.22151e-07	0	0	PASS			23.1	0.041	0	-0.01	2.84	0.47	0.027	0	74274	0	0	1	59242	0	0	0	29382	0	0	0	44508	0	0	0	62380
11-64299622-C-T	11	64299622	rs781769954	C	T	gnomAD Exomes,gnomAD Genomes	PASS	PASS	ENST00000422670.7	p.Pro360Ser	p.Pro360Ser	c.1078C>T	missense_variant	Uncertain significance	1407375		24	1608250	1.49231e-05	0	0	PASS	nfe	1.3e-05	16.2	0.036	0	0	3.95	0.29	0.007	1	74478	0	0	0	59470	0	0	0	29388	0	0	0	44592	0	0	0	62398
11-64299629-C-T	11	64299629	rs1034560077	C	T	gnomAD Exomes,gnomAD Genomes	PASS	PASS	ENST00000422670.7	p.Pro362Leu	p.Pro362Leu	c.1085C>T	missense_variant	Uncertain significance	1691656		3	1608046	1.86562e-06	0	0	PASS	afr	1.07e-05	22.9	0.021	0	0.01	5.69	0.03	0.031	3	74460	0	0	0	59420	0	0	0	29396	0	0	0	44584	0	0	0	62362
11-64299631-C-T	11	64299631	rs1211261052	C	T	gnomAD Exomes,gnomAD Genomes	PASS	PASS	ENST00000422670.7	p.Arg363Cys	p.Arg363Cys	c.1087C>T	missense_variant	Uncertain significance	1960515		6	1607800	3.73181e-06	0	0	PASS	afr	1.754e-05	25.8	0.125	0	0	5.72	0.02	0.649	4	74440	0	0	1	59372	0	0	0	29378	0	0	1	44574	0	0	0	62312
11-64299632-G-T	11	64299632	rs778403926	G	T	gnomAD Exomes,gnomAD Genomes	PASS	PASS	ENST00000422670.7	p.Arg363Leu	p.Arg363Leu	c.1088G>T	missense_variant	Uncertain significance	1492616		19	1607128	1.18223e-05	0	0	PASS	amr	5.6e-06	21.4	0.171	0	0	2.71	0.15	0.253	1	74278	0	0	2	59278	0	0	0	29366	0	0	0	44484	0	0	0	62296
11-64299665-C-G	11	64299665	rs746539284	C	G	gnomAD Exomes	PASS	NA	ENST00000422670.7	p.Pro374Arg	p.Pro374Arg	c.1121C>G	missense_variant	Uncertain significance	2961362		3	1607274	1.86651e-06	0	0	PASS	amr	1.334e-05	19.1	0.071	0	0	4.91	0.23	0.085	0	74770	0	0	3	59664	0	0	0	29440	0	0	0	44628	0	0	0	61082
11-64299673-C-A	11	64299673	rs1044742149	C	A	gnomAD Exomes,gnomAD Genomes	PASS	PASS	ENST00000422670.7	p.Pro377Thr	p.Pro377Thr	c.1129C>A	missense_variant	Uncertain significance	1978534		21	1595000	1.31661e-05	0	0	PASS	nfe	1.151e-05	22.2	0.063	0	0	3.48	0.15	0.081	0	74510	0	0	0	57840	0	0	0	29284	0	0	0	44188	0	0	0	58744
11-64299676-G-A	11	64299676	rs1263269118	G	A	gnomAD Exomes,gnomAD Genomes	PASS	PASS	ENST00000422670.7	p.Val378Met	p.Val378Met	c.1132G>A	missense_variant	Uncertain significance	2107787		4	1595060	2.50774e-06	0	0	PASS	afr	1.069e-05	17.4	0.016	0	0.01	0.414	0.22	0.048	3	74526	0	0	0	57844	0	0	0	29300	0	0	0	44162	0	0	0	58712
11-64299680-G-C	11	64299680	rs769680927	G	C	gnomAD Exomes,gnomAD Genomes	PASS	PASS	ENST00000422670.7	p.Arg379Pro	p.Arg379Pro	c.1136G>C	missense_variant	Uncertain significance	2168034		5	1580004	3.16455e-06	0	0	PASS	amr	1.436e-05	28.9	0.13	0	0	5.57	0.01	0.953	0	74380	0	0	3	55440	0	0	0	29070	0	0	0	43430	0	0	0	56924
11-64299680-G-T	11	64299680	rs769680927	G	T	gnomAD Exomes,gnomAD Genomes	PASS	PASS	ENST00000422670.7	p.Arg379Leu	p.Arg379Leu	c.1136G>T	missense_variant	Uncertain significance	2065856		6	1580004	3.79746e-06	0	0	PASS	amr	3.472e-05	27.8	0.133	0	0	5.57	0.01	0.847	0	74380	0	0	5	55440	0	0	0	29070	0	0	0	43430	0	0	0	56924
11-64299694-G-C	11	64299694	rs572055265	G	C	gnomAD Exomes,gnomAD Genomes	PASS	PASS	ENST00000422670.7	p.Gly384Arg	p.Gly384Arg	c.1150G>C	missense_variant	Uncertain significance	1451004		62	1566858	3.95696e-05	0	0	PASS	nfe	3.819e-05	24	0.033	0	0	3.71	0.05	0.003	1	74230	0	0	5	53648	0	0	0	28870	0	0	0	42846	0	0	0	54542
11-64299718-C-A	11	64299718	rs1303915101	C	A	gnomAD Exomes,gnomAD Genomes	PASS	PASS	ENST00000422670.7	p.Pro392Thr	p.Pro392Thr	c.1174C>A	missense_variant	Uncertain significance	1942558		6	1556408	3.85503e-06	0	0	PASS	eas	7.83e-06	17	0.049	0	0.01	2.27	0.03	0	2	73990	0	0	0	52516	0	0	0	28734	0	0	2	42344	0	0	0	51004
11-64299721-G-C	11	64299721	rs756418807	G	C	gnomAD Exomes	PASS	NA	ENST00000422670.7	p.Val393Leu	p.Val393Leu	c.1177G>C	missense_variant	Uncertain significance	1969216		8	1555356	5.14352e-06	0	0	PASS	nfe	2.98e-06	15.7	0.045	0	0	1.16	0.07	0.007	0	74032	0	0	0	52408	0	0	0	28726	0	0	0	42266	0	0	0	50540
[truncated: 22 more columns]
